# Supplementary material for: Dual room‐temperature phosphorescence derived from the reversible homolysis in the high proportion n‐electron organic crystal
Source: Smart Mol. 2026 Jul 21:e70083. Online ahead of print. doi: 10.1002/smo2.70083 (PMC13398727; doi:10.1002/smo2.70083)
Supplement: Supplementary file 2 — Supporting Information S2 [file SMO2-9999-0-s001.xlsx]

## Sheet: Supplementary Excel S1
Excel S1. SOCME between Sn and Tm.
Tm	Sn	SOCME/cm-1
1	0	0.88442
2	0	0.89247
3	0	19.2013
4	0	47.7333
5	0	14.1412
6	0	51.0562
7	0	6.66532
8	0	5.13624
9	0	2.30298
10	0	2.44867
11	0	21.5939
12	0	19.8132
13	0	0.86493
14	0	13.2883
15	0	2.05888
16	0	0.61205
17	0	12.7197
18	0	0.65498
19	0	3.01679
20	0	2.28344
21	0	16.2673
22	0	3.98313
23	0	9.89876
24	0	6.30452
25	0	15.8221
26	0	2.01906
27	0	7.0708
28	0	4.15387
29	0	5.46672
30	0	1.2328
31	0	3.7191
32	0	4.76892
33	0	2.46065
34	0	4.12966
35	0	1.9292
36	0	5.61388
37	0	13.9121
38	0	18.1153
39	0	12.4201
40	0	12.004
41	0	12.0232
42	0	1.90061
43	0	10.3566
44	0	10.7114
45	0	4.12548
46	0	3.89864
47	0	0.79461
48	0	0.39875
49	0	0.23345
50	0	0.56622
1	1	6.35261
2	1	0.10247
3	1	11.065
4	1	4.96146
5	1	0.09899
6	1	0.10247
7	1	5.52002
8	1	0.11874
9	1	5.28981
10	1	0.06633
11	1	11.7045
12	1	0.59573
13	1	1.15213
14	1	1.14743
15	1	0.53712
16	1	0.58898
17	1	0.06
18	1	0.10198
19	1	4.08094
20	1	0.09434
21	1	2.85421
22	1	7.23075
23	1	8.13478
24	1	3.3231
25	1	0.12884
26	1	5.21917
27	1	14.6466
28	1	2.14597
29	1	8.41017
30	1	0.79
31	1	7.04173
32	1	0.19105
33	1	18.5068
34	1	5.75947
35	1	0.50259
36	1	1.07466
37	1	0.89426
38	1	0.85422
39	1	7.60487
40	1	1.8813
41	1	8.44493
42	1	0.80162
43	1	2.42874
44	1	0.58558
45	1	3.87769
46	1	0.67949
47	1	15.0241
48	1	1.60031
49	1	2.10062
50	1	10.3118
1	2	0.16613
2	2	6.72346
3	2	0.16492
4	2	0.08246
5	2	12.0639
6	2	3.93887
7	2	0.04583
8	2	5.62801
9	2	0.04123
10	2	6.27552
11	2	0.70831
12	2	12.1028
13	2	0.31922
14	2	0.18166
15	2	1.18364
16	2	0.06403
17	2	1.436
18	2	0.83385
19	2	0.12042
20	2	3.81426
21	2	0.15937
22	2	0.18166
23	2	3.29808
24	2	7.31176
25	2	3.18104
26	2	14.0036
27	2	1.02142
28	2	15.4701
29	2	2.35843
30	2	0.48549
31	2	0.49749
32	2	6.93785
33	2	2.71621
34	2	11.9391
35	2	0.62801
36	2	15.9201
37	2	6.31181
38	2	2.47615
39	2	2.46124
40	2	10.7311
41	2	0.63945
42	2	2.9971
43	2	0.20149
44	2	1.61914
45	2	0.83588
46	2	4.34472
47	2	4.04099
48	2	0.73824
49	2	16.8804
50	2	2.85587
1	3	2.16125
2	3	0.1456
3	3	4.46082
4	3	4.53658
5	3	0.25612
6	3	0.20736
7	3	2.74438
8	3	0.16523
9	3	2.01221
10	3	0.14177
11	3	3.49103
12	3	0.48477
13	3	0.6127
14	3	3.76671
15	3	0.55937
16	3	4.15507
17	3	0.15362
18	3	0.10863
19	3	1.92096
20	3	0.05196
21	3	1.6664
22	3	6.28512
23	3	2.06235
24	3	2.57175
25	3	0.06557
26	3	2.40075
27	3	7.17397
28	3	1.40872
29	3	2.59232
30	3	0.31064
31	3	2.36419
32	3	0.0995
33	3	7.93677
34	3	1.82781
35	3	0.2506
36	3	0.77013
37	3	0.63356
38	3	0.5005
39	3	3.02501
40	3	0.77518
41	3	3.22088
42	3	0.22361
43	3	0.72808
44	3	0.19209
45	3	1.45739
46	3	0.22561
47	3	5.95487
48	3	0.66287
49	3	0.89828
50	3	4.73322
1	4	0.02236
2	4	1.73922
3	4	0.1044
4	4	0.09
5	4	3.68459
6	4	4.99302
7	4	0.09695
8	4	1.92302
9	4	0.08602
10	4	1.77623
11	4	0.31401
12	4	2.61522
13	4	0.16
14	4	0.10677
15	4	0.3743
16	4	0.09695
17	4	3.24119
18	4	3.15894
19	4	0.07681
20	4	1.32861
21	4	0.06403
22	4	0.32833
23	4	1.3129
24	4	1.67227
25	4	0.45011
26	4	2.13047
27	4	2.43016
28	4	8.22421
29	4	1.48128
30	4	0.14697
31	4	0.31591
32	4	1.77882
33	4	0.69491
34	4	3.40513
35	4	0.17916
36	4	5.1082
37	4	1.98628
38	4	0.75293
39	4	0.74679
40	4	3.48774
41	4	0.2429
42	4	1.1
43	4	0.04583
44	4	0.56232
45	4	0.20421
46	4	0.92315
47	4	1.2472
48	4	0.16062
49	4	5.12451
50	4	1.00424
1	5	0.23345
2	5	0.05831
3	5	3.5132
4	5	8.32176
5	5	0.46883
6	5	1.57309
7	5	1.1077
8	5	0.29172
9	5	0.44822
10	5	0.1456
11	5	3.42418
12	5	0.86493
13	5	0.17916
14	5	2.21578
15	5	0.33615
16	5	0.21863
17	5	0.66798
18	5	0.09539
19	5	0.52896
20	5	0.07071
21	5	2.28263
22	5	0.17493
23	5	2.46587
24	5	1.68478
25	5	0.23345
26	5	0.13964
27	5	1.06221
28	5	0.17292
29	5	0.78708
30	5	0.18385
31	5	0.26134
32	5	0.05916
33	5	0.28302
34	5	0.14177
35	5	0.69455
36	5	0.7492
37	5	3.18141
38	5	3.2386
39	5	1.3483
40	5	0.9089
41	5	2.52634
42	5	0.101
43	5	1.06569
44	5	0.17146
45	5	0.27148
46	5	0.13038
47	5	0.80125
48	5	0.78339
49	5	0.22913
50	5	0.84552
1	6	0.05385
2	6	0.20224
3	6	0.61303
4	6	1.52768
5	6	2.5491
6	6	8.67148
7	6	0.12369
8	6	0.86151
9	6	0.10247
10	6	0.46303
11	6	0.75372
12	6	3.4141
13	6	0.13379
14	6	0.09899
15	6	0.05385
16	6	0.09487
17	6	1.89285
18	6	0.09539
19	6	0.34914
20	6	0.45409
21	6	0.57593
22	6	0.15588
23	6	1.07531
24	6	2.67219
25	6	1.89436
26	6	0.33541
27	6	0.92109
28	6	1.17767
29	6	0.41122
30	6	0.8891
31	6	0.18841
32	6	0.30496
33	6	0.11358
34	6	0.31922
35	6	0.71176
36	6	1.30131
37	6	3.37825
38	6	3.18448
39	6	0.86776
40	6	2.89731
41	6	0.59152
42	6	0.65031
43	6	0.2126
44	6	0.77427
45	6	0.18868
46	6	0.39128
47	6	0.21471
48	6	0.28618
49	6	0.53675
50	6	0.06782
1	7	1.54201
2	7	0.06
3	7	4.81067
4	7	2.15965
5	7	0.06782
6	7	0.08718
7	7	6.64504
8	7	0.0866
9	7	4.01663
10	7	0.04899
11	7	2.4957
12	7	0.15427
13	7	0.6077
14	7	1.83655
15	7	0.73498
16	7	0.9089
17	7	0.1005
18	7	0.03
19	7	5.30141
20	7	0.03742
21	7	2.23781
22	7	8.07038
23	7	2.87432
24	7	1.44976
25	7	0.08367
26	7	2.1712
27	7	6.54541
28	7	0.9999
29	7	2.95454
30	7	0.21237
31	7	2.14404
32	7	0.04583
33	7	7.89564
34	7	2.41568
35	7	0.20125
36	7	0.1772
37	7	0.686
38	7	0.79032
39	7	2.53352
40	7	0.57437
41	7	2.55885
42	7	0.27586
43	7	1.33334
44	7	0.28302
45	7	1.33259
46	7	0.27129
47	7	6.07024
48	7	0.75027
49	7	1.21511
50	7	4.14163
1	8	2.56938
2	8	0.28478
3	8	1.50519
4	8	2.53209
5	8	0.08775
6	8	0.24207
7	8	6.54878
8	8	0.47127
9	8	4.02876
10	8	0.37
11	8	0.79234
12	8	0.1245
13	8	0.18974
14	8	2.27233
15	8	0.35057
16	8	0.24125
17	8	0.09695
18	8	0.05099
19	8	12.5787
20	8	0.09849
21	8	2.52196
22	8	5.06981
23	8	0.68491
24	8	0.13928
25	8	0.08062
26	8	0.27459
27	8	0.68073
28	8	0.09165
29	8	0.94663
30	8	0.32802
31	8	2.28889
32	8	0.0728
33	8	1.29139
34	8	0.43058
35	8	0.10344
36	8	0.14457
37	8	0.73682
38	8	1.14495
39	8	0.38884
40	8	0.11705
41	8	0.49699
42	8	0.0995
43	8	1.11933
44	8	0.30887
45	8	1.5038
46	8	0.57018
47	8	1.13512
48	8	0.68425
49	8	0.13454
50	8	0.83199
1	9	10.4264
2	9	0.62185
3	9	6.40144
4	9	11.4687
5	9	0.39154
6	9	0.8124
7	9	27.7674
8	9	1.72841
9	9	17.1572
10	9	1.3061
11	9	2.29473
12	9	0.33257
13	9	0.9392
14	9	6.13473
15	9	0.80759
16	9	0.97499
17	9	0.41122
18	9	0.12329
19	9	19.1378
20	9	0.83588
21	9	8.14441
22	9	2.32641
23	9	2.10872
24	9	0.87275
25	9	0.39875
26	9	2.199
27	9	5.13555
28	9	0.51981
29	9	3.47986
30	9	0.76596
31	9	7.82052
32	9	0.46141
33	9	5.98993
34	9	1.76955
35	9	0.29206
36	9	0.70356
37	9	3.6489
38	9	4.78908
39	9	1.8788
40	9	0.30232
41	9	1.82825
42	9	0.22113
43	9	5.97544
44	9	1.00861
45	9	4.81975
46	9	0.61911
47	9	4.58556
48	9	2.80519
49	9	1.06995
50	9	3.53781
1	10	0.59178
2	10	11.179
3	10	0.39875
4	10	0.83295
5	10	6.3037
6	10	12.2625
7	10	1.39621
8	10	27.7805
9	10	0.92709
10	10	21.3889
11	10	0.16912
12	10	1.24491
13	10	0.22405
14	10	0.38
15	10	0.76217
16	10	0.0995
17	10	5.95883
18	10	0.65886
19	10	1.3864
20	10	18.2275
21	10	0.60481
22	10	0.21541
23	10	1.02903
24	10	1.21561
25	10	8.37908
26	10	4.68374
27	10	0.36152
28	10	4.34467
29	10	0.48518
30	10	0.45717
31	10	0.52583
32	10	6.69282
33	10	0.38807
34	10	3.8299
35	10	0.70441
36	10	5.44105
37	10	5.04061
38	10	4.25805
39	10	0.38066
40	10	0.43197
41	10	0.19209
42	10	0.20396
43	10	0.39522
44	10	6.62234
45	10	1.13882
46	10	4.81379
47	10	1.30131
48	10	1.37899
49	10	4.89094
50	10	0.61319
1	11	0.71652
2	11	0.13153
3	11	2.1487
4	11	4.73972
5	11	0.57044
6	11	0.3662
7	11	1.56026
8	11	0.64545
9	11	0.98605
10	11	0.53824
11	11	6.62251
12	11	0.53814
13	11	0.39837
14	11	6.60102
15	11	1.02083
16	11	10.9986
17	11	0.44193
18	11	0.14142
19	11	0.79006
20	11	0.68432
21	11	7.11168
22	11	12.4168
23	11	1.39531
24	11	1.60711
25	11	0.12042
26	11	0.68432
27	11	1.1921
28	11	1.09572
29	11	0.8186
30	11	0.04583
31	11	0.4128
32	11	0.25495
33	11	1.62367
34	11	0.39408
35	11	0.23043
36	11	0.77962
37	11	0.5172
38	11	0.586
39	11	0.96042
40	11	0.32619
41	11	1.06061
42	11	0.22045
43	11	4.26256
44	11	0.24779
45	11	1.77902
46	11	0.61229
47	11	1.60265
48	11	0.35735
49	11	1.08102
50	11	0.94021
1	12	0.05916
2	12	0.74223
3	12	0.30216
4	12	0.69577
5	12	3.87903
6	12	2.09862
7	12	0.26325
8	12	4.72895
9	12	0.11045
10	12	3.424
11	12	1.14516
12	12	3.06224
13	12	0.72698
14	12	0.90962
15	12	0.27803
16	12	1.54926
17	12	1.93827
18	12	0.40817
19	12	0.03
20	12	4.67616
21	12	0.97867
22	12	1.65813
23	12	1.13508
24	12	1.40114
25	12	1.05556
26	12	6.03173
27	12	1.66331
28	12	7.06154
29	12	0.73355
30	12	0.20025
31	12	0.22869
32	12	1.60851
33	12	0.92098
34	12	3.97959
35	12	0.13379
36	12	5.63707
37	12	2.23987
38	12	0.90277
39	12	0.40137
40	12	2.78471
41	12	0.45222
42	12	1.12276
43	12	0.64358
44	12	0.93322
45	12	0.22113
46	12	1.09073
47	12	1.38571
48	12	0.31273
49	12	5.77075
50	12	1.15317
1	13	0.24269
2	13	0.63451
3	13	0.0995
4	13	0.11
5	13	0.39064
6	13	1.00623
7	13	0.36469
8	13	3.40074
9	13	0.41797
10	13	2.31054
11	13	0.02449
12	13	0.2642
13	13	0.03
14	13	0.01732
15	13	0.08124
16	13	0.03606
17	13	2.20737
18	13	0.20149
19	13	0.07681
20	13	11.1131
21	13	0.05099
22	13	0.06083
23	13	0.07348
24	13	0.36688
25	13	0.76407
26	13	3.33552
27	13	1.57302
28	13	2.81748
29	13	0.13038
30	13	0.19339
31	13	0.12247
32	13	2.02892
33	13	0.08307
34	13	0.41545
35	13	0.14036
36	13	0.549
37	13	0.42626
38	13	0.23281
39	13	0.08602
40	13	0.10863
41	13	0.04243
42	13	0.07
43	13	0.13304
44	13	0.66513
45	13	0.42426
46	13	0.71056
47	13	0.09274
48	13	0.07071
49	13	0.45717
50	13	0.07071
1	14	0.02449
2	14	0.48518
3	14	0.05831
4	14	0.13601
5	14	1.62019
6	14	5.08239
7	14	0.05099
8	14	1.59251
9	14	0.11225
10	14	1.19021
11	14	0.76479
12	14	8.72393
13	14	0.2276
14	14	0.0469
15	14	0.19261
16	14	0.14248
17	14	6.59385
18	14	11.2279
19	14	0.11225
20	14	1.25068
21	14	0.11832
22	14	0.20149
23	14	0.30952
24	14	0.93606
25	14	7.02914
26	14	10.4372
27	14	4.52113
28	14	6.56598
29	14	0.6353
30	14	0.26702
31	14	0.1118
32	14	0.99845
33	14	0.07681
34	14	0.77136
35	14	0.09849
36	14	0.92995
37	14	0.57498
38	14	0.4452
39	14	0.33302
40	14	1.9452
41	14	0.06481
42	14	0.15133
43	14	0.02
44	14	4.79895
45	14	0.5316
46	14	1.86261
47	14	0.39421
48	14	0.27586
49	14	1.55583
50	14	0.1772
1	15	1.07229
2	15	0.01414
3	15	4.49712
4	15	3.03351
5	15	0.22672
6	15	0.42849
7	15	2.37935
8	15	0.16823
9	15	0.85006
10	15	0.13928
11	15	9.61859
12	15	1.67586
13	15	0.14318
14	15	1.81469
15	15	0.37216
16	15	1.71898
17	15	0.12207
18	15	0.31654
19	15	8.37588
20	15	0.23108
21	15	4.2615
22	15	31.7808
23	15	2.21531
24	15	2.3384
25	15	0.45662
26	15	1.66943
27	15	7.91521
28	15	1.27208
29	15	3.01256
30	15	0.22583
31	15	1.29927
32	15	0.16279
33	15	7.8464
34	15	2.55855
35	15	0.29833
36	15	0.47011
37	15	0.25495
38	15	0.61758
39	15	2.74714
40	15	1.08051
41	15	2.61668
42	15	0.31843
43	15	3.0328
44	15	0.66498
45	15	1.12009
46	15	0.26038
47	15	5.51279
48	15	0.63348
49	15	1.46072
50	15	3.8504
1	16	1.40645
2	16	0.01414
3	16	1.93995
4	16	4.48144
5	16	0.12166
6	16	0.26702
7	16	10.9096
8	16	0.28089
9	16	4.61209
10	16	0.07211
11	16	1.48529
12	16	0.43463
13	16	0.77518
14	16	6.91889
15	16	1.08231
16	16	4.75477
17	16	0.14
18	16	0.03317
19	16	8.6759
20	16	0.07874
21	16	33.4479
22	16	2.04353
23	16	0.77363
24	16	0.61587
25	16	0.18466
26	16	0.51962
27	16	2.20964
28	16	0.26249
29	16	1.25873
30	16	0.24352
31	16	4.62455
32	16	0.16673
33	16	2.34036
34	16	0.88397
35	16	0.21448
36	16	0.38794
37	16	1.63811
38	16	1.97853
39	16	1.06174
40	16	0.31321
41	16	0.98853
42	16	0.19925
43	16	4.68678
44	16	0.70944
45	16	3.23747
46	16	0.71652
47	16	1.46864
48	16	1.2324
49	16	0.35454
50	16	1.15109
1	17	0.83869
2	17	0.23173
3	17	2.04071
4	17	4.99347
5	17	0.32031
6	17	1.32008
7	17	1.30419
8	17	0.8351
9	17	7.45094
10	17	1.42724
11	17	0.91531
12	17	0.96442
13	17	3.96878
14	17	1.6311
15	17	1.09499
16	17	0.67956
17	17	0.14731
18	17	0.19209
19	17	0.82638
20	17	1.17597
21	17	3.52202
22	17	0.13892
23	17	1.56122
24	17	1.60059
25	17	1.21844
26	17	1.26969
27	17	1.81342
28	17	0.71056
29	17	0.52507
30	17	1.19118
31	17	0.42988
32	17	0.44125
33	17	2.54014
34	17	1.16538
35	17	1.32974
36	17	0.82565
37	17	5.50107
38	17	9.23787
39	17	1.18448
40	17	0.53498
41	17	1.24475
42	17	0.75346
43	17	1.74969
44	17	0.65445
45	17	0.79354
46	17	0.37868
47	17	1.42594
48	17	6.65211
49	17	0.40963
50	17	1.49686
1	18	0.14283
2	18	0.77084
3	18	0.35143
4	18	0.37457
5	18	3.89876
6	18	3.42723
7	18	0.37987
8	18	1.1967
9	18	0.2429
10	18	0.77582
11	18	1.61335
12	18	12.1774
13	18	0.26476
14	18	0.09644
15	18	0.0781
16	18	0.15843
17	18	1.28332
18	18	2.42662
19	18	0.90879
20	18	8.09431
21	18	0.57359
22	18	2.87894
23	18	1.33828
24	18	2.79161
25	18	4.01156
26	18	24.0777
27	18	10.0879
28	18	16.1169
29	18	0.5866
30	18	0.09274
31	18	0.18493
32	18	1.58899
33	18	0.92293
34	18	4.32124
35	18	0.14213
36	18	5.55671
37	18	2.05122
38	18	1.25579
39	18	0.66656
40	18	3.7423
41	18	0.73068
42	18	1.5787
43	18	0.27803
44	18	3.4978
45	18	0.32818
46	18	0.97872
47	18	0.8403
48	18	0.46573
49	18	5.17868
50	18	0.60017
1	19	0.74579
2	19	1.01838
3	19	0.76564
4	19	1.93523
5	19	1.21906
6	19	3.87014
7	19	0.66197
8	19	3.664
9	19	3.18119
10	19	5.76351
11	19	0.49082
12	19	0.82486
13	19	2.917
14	19	1.13428
15	19	4.1839
16	19	0.17029
17	19	0.91531
18	19	1.24411
19	19	0.31321
20	19	3.52752
21	19	0.92919
22	19	0.30594
23	19	0.30741
24	19	1.93936
25	19	9.92278
26	19	1.97094
27	19	0.51585
28	19	2.41986
29	19	1.00916
30	19	2.04815
31	19	0.42485
32	19	2.34602
33	19	1.0008
34	19	2.10069
35	19	1.02435
36	19	4.02603
37	19	7.74541
38	19	6.47402
39	19	0.20322
40	19	0.60316
41	19	0.55534
42	19	1.4062
43	19	0.98189
44	19	4.12941
45	19	0.55218
46	19	1.94026
47	19	1.35196
48	19	2.79573
49	19	1.39607
50	19	0.58669
1	20	0.31161
2	20	1.39574
3	20	0.43886
4	20	1.09092
5	20	1.77699
6	20	5.57897
7	20	0.18708
8	20	8.68827
9	20	0.86741
10	20	7.37636
11	20	0.58086
12	20	0.94244
13	20	0.82608
14	20	0.35285
15	20	0.88758
16	20	0.02449
17	20	5.68458
18	20	4.61069
19	20	0.1562
20	20	9.17421
21	20	0.28931
22	20	0.23281
23	20	0.79322
24	20	1.23758
25	20	31.74
26	20	1.33364
27	20	0.71063
28	20	1.73283
29	20	0.51923
30	20	1.21988
31	20	0.35412
32	20	6.07845
33	20	0.49031
34	20	0.70121
35	20	1.11306
36	20	2.18671
37	20	5.35587
38	20	4.50855
39	20	0.17692
40	20	0.58327
41	20	0.38626
42	20	0.43977
43	20	0.32078
44	20	3.69601
45	20	0.48094
46	20	2.99087
47	20	0.564
48	20	0.9272
49	20	0.77782
50	20	0.4564
1	21	0.80883
2	21	0.96379
3	21	1.47658
4	21	3.49328
5	21	1.13719
6	21	4.17901
7	21	0.88775
8	21	0.64148
9	21	3.39074
10	21	4.29356
11	21	2.2827
12	21	1.99792
13	21	1.3357
14	21	0.87898
15	21	2.60624
16	21	0.23495
17	21	0.98153
18	21	0.4654
19	21	0.28107
20	21	0.61025
21	21	1.27413
22	21	1.44236
23	21	2.05828
24	21	3.77535
25	21	3.35732
26	21	2.07562
27	21	2.08233
28	21	1.72076
29	21	2.4225
30	21	3.48215
31	21	0.71084
32	21	1.12312
33	21	0.69778
34	21	1.3178
35	21	1.03774
36	21	1.75864
37	21	2.88122
38	21	7.16671
39	21	0.31623
40	21	0.55
41	21	1.25944
42	21	1.18131
43	21	1.36755
44	21	1.30277
45	21	0.64506
46	21	1.19954
47	21	1.47017
48	21	6.00953
49	21	1.4329
50	21	1.31271
1	22	0.3544
2	22	0.16401
3	22	2.31881
4	22	5.82221
5	22	0.66716
6	22	0.91318
7	22	2.16409
8	22	0.5005
9	22	1.54409
10	22	0.48969
11	22	28.2648
12	22	3.69889
13	22	0.75425
14	22	1.63515
15	22	0.56639
16	22	3.91557
17	22	0.2839
18	22	0.58669
19	22	4.02883
20	22	1.18933
21	22	5.38736
22	22	13.6402
23	22	4.59051
24	22	1.23081
25	22	0.65223
26	22	3.40372
27	22	2.56727
28	22	1.82664
29	22	1.56566
30	22	0.26192
31	22	0.97052
32	22	0.1
33	22	2.75176
34	22	1.036
35	22	0.64514
36	22	0.54351
37	22	0.8864
38	22	0.66438
39	22	2.73865
40	22	0.85381
41	22	4.16318
42	22	0.56524
43	22	7.18107
44	22	1.60515
45	22	2.6265
46	22	0.33481
47	22	2.76054
48	22	1.00693
49	22	0.86654
50	22	1.3808
1	23	0.13342
2	23	0.17146
3	23	0.47032
4	23	1.47214
5	23	0.97576
6	23	3.5774
7	23	0.53047
8	23	0.53684
9	23	0.71589
10	23	0.82916
11	23	1.71607
12	23	2.40705
13	23	0.21794
14	23	0.78568
15	23	0.1578
16	23	0.20833
17	23	1.21198
18	23	0.24228
19	23	0.31702
20	23	0.47854
21	23	0.61847
22	23	0.54608
23	23	0.98229
24	23	1.76825
25	23	1.50539
26	23	0.91613
27	23	1.80823
28	23	2.01995
29	23	2.93636
30	23	4.64944
31	23	0.76505
32	23	0.29172
33	23	1.54696
34	23	1.15252
35	23	3.25321
36	23	1.2032
37	23	1.39535
38	23	2.15949
39	23	1.22053
40	23	1.00846
41	23	0.64023
42	23	0.43243
43	23	0.67261
44	23	0.93744
45	23	0.47
46	23	0.57879
47	23	1.52846
48	23	7.42183
49	23	0.91313
50	23	1.48503
1	24	0.01414
2	24	0.451
3	24	0.13379
4	24	0.4392
5	24	2.07367
6	24	3.29475
7	24	0.14
8	24	1.56888
9	24	0.15264
10	24	0.86499
11	24	2.06773
12	24	18.1677
13	24	0.14071
14	24	0.11225
15	24	0.3015
16	24	0.58728
17	24	0.87898
18	24	2.97923
19	24	0.20224
20	24	3.40307
21	24	0.48959
22	24	0.94916
23	24	0.59042
24	24	1.25487
25	24	3.51525
26	24	10.0966
27	24	3.89167
28	24	5.48024
29	24	0.75399
30	24	0.6407
31	24	0.52058
32	24	0.84178
33	24	4.67539
34	24	1.60558
35	24	0.32031
36	24	2.71208
37	24	1.45609
38	24	0.62201
39	24	2.89546
40	24	2.58683
41	24	2.44223
42	24	0.1995
43	24	0.30348
44	24	4.15016
45	24	0.47392
46	24	1.92556
47	24	0.63702
48	24	2.67845
49	24	1.52709
50	24	3.11567
1	25	1.1265
2	25	0.3043
3	25	1.69597
4	25	3.81496
5	25	0.34307
6	25	2.00881
7	25	1.10766
8	25	0.42802
9	25	4.30453
10	25	1.11548
11	25	2.26691
12	25	4.83597
13	25	1.12699
14	25	1.04933
15	25	0.78198
16	25	0.26926
17	25	0.58215
18	25	0.77013
19	25	0.17493
20	25	0.85942
21	25	1.4293
22	25	0.97663
23	25	4.23831
24	25	2.16079
25	25	1.17686
26	25	3.00614
27	25	4.02097
28	25	1.55419
29	25	2.38069
30	25	0.19131
31	25	0.8467
32	25	0.90078
33	25	3.61339
34	25	0.18055
35	25	1.23527
36	25	0.65345
37	25	2.07757
38	25	6.53867
39	25	3.03333
40	25	1.44738
41	25	2.63114
42	25	0.51
43	25	1.22197
44	25	1.36015
45	25	0.14142
46	25	1.52457
47	25	1.11535
48	25	11.2017
49	25	0.68272
50	25	0.64226
1	26	0.32094
2	26	0.12083
3	26	0.47603
4	26	1.18663
5	26	1.34744
6	26	4.05986
7	26	0.28618
8	26	0.91744
9	26	1.37586
10	26	0.99262
11	26	2.59571
12	26	18.7576
13	26	0.97929
14	26	0.16793
15	26	0.27964
16	26	0.43749
17	26	0.90978
18	26	2.90484
19	26	0.20445
20	26	2.96306
21	26	0.58626
22	26	0.45398
23	26	2.73361
24	26	5.66487
25	26	3.32491
26	26	7.93084
27	26	4.90906
28	26	4.92141
29	26	0.74391
30	26	0.38536
31	26	0.52735
32	26	0.48775
33	26	5.98418
34	26	0.42
35	26	0.57359
36	26	1.3712
37	26	1.56083
38	26	1.70655
39	26	3.13198
40	26	5.14056
41	26	2.81918
42	26	0.29086
43	26	1.29526
44	26	4.95412
45	26	1.10404
46	26	1.3312
47	26	2.88933
48	26	4.33707
49	26	1.49773
50	26	0.69462
1	27	0.21772
2	27	0.08062
3	27	1.38499
4	27	3.43006
5	27	0.19313
6	27	0.4046
7	27	1.07047
8	27	0.11358
9	27	0.36249
10	27	0.16093
11	27	9.79913
12	27	1.57537
13	27	0.64335
14	27	0.60679
15	27	0.49285
16	27	0.98853
17	27	0.2358
18	27	0.94615
19	27	0.78568
20	27	0.11358
21	27	1.39846
22	27	2.19675
23	27	8.79891
24	27	3.10126
25	27	0.34713
26	27	1.17533
27	27	4.28545
28	27	0.63734
29	27	5.45693
30	27	2.41052
31	27	1.46969
32	27	0.19723
33	27	0.58421
34	27	0.75617
35	27	0.89336
36	27	1.91209
37	27	3.14627
38	27	3.31519
39	27	1.44644
40	27	0.64475
41	27	3.45909
42	27	3.05886
43	27	3.87078
44	27	0.05
45	27	1.30449
46	27	0.49132
47	27	2.80104
48	27	4.59535
49	27	1.43854
50	27	3.61537
1	28	0.76033
2	28	0.37776
3	28	1.47302
4	28	3.81043
5	28	0.77136
6	28	2.8569
7	28	1.41542
8	28	0.41485
9	28	0.98565
10	28	0.85024
11	28	3.17624
12	28	1.36803
13	28	0.83636
14	28	1.36624
15	28	0.57524
16	28	0.18574
17	28	1.16863
18	28	0.30773
19	28	0.25923
20	28	0.19723
21	28	1.87163
22	28	1.05608
23	28	2.87828
24	28	1.44121
25	28	1.19875
26	28	2.42207
27	28	4.62665
28	28	0.94663
29	28	6.57476
30	28	7.69588
31	28	1.55737
32	28	0.54599
33	28	0.59708
34	28	1.20864
35	28	0.57149
36	28	2.03752
37	28	5.48124
38	28	9.02292
39	28	1.96494
40	28	0.699
41	28	1.33255
42	28	1.58981
43	28	0.93172
44	28	0.45299
45	28	0.98737
46	28	0.70157
47	28	2.72863
48	28	11.4163
49	28	1.28596
50	28	2.40641
1	29	0.05916
2	29	0.19
3	29	0.18385
4	29	0.39128
5	29	1.06005
6	29	3.6682
7	29	0.12042
8	29	0.7184
9	29	0.16155
10	29	0.35623
11	29	1.23843
12	29	11.0907
13	29	0.14318
14	29	0.14036
15	29	0.3618
16	29	0.97888
17	29	0.58549
18	29	1.26376
19	29	0.05831
20	29	1.04259
21	29	0.28302
22	29	0.21471
23	29	2.13785
24	29	9.26927
25	29	1.41085
26	29	2.34369
27	29	3.55902
28	29	5.37064
29	29	0.46141
30	29	0.87681
31	29	0.38949
32	29	0.5529
33	29	1.90042
34	29	4.82674
35	29	0.8618
36	29	1.6432
37	29	2.55004
38	29	2.4554
39	29	2.11568
40	29	4.28157
41	29	1.3333
42	29	1.64259
43	29	0.30887
44	29	4.07248
45	29	0.47592
46	29	1.57461
47	29	0.1118
48	29	1.77533
49	29	2.68106
50	29	1.35735
1	30	0.45
2	30	1.03701
3	30	0.70866
4	30	2.03426
5	30	0.99066
6	30	3.03486
7	30	0.21424
8	30	1.87355
9	30	0.10488
10	30	2.6389
11	30	1.11364
12	30	1.2488
13	30	0.58034
14	30	0.54891
15	30	0.89922
16	30	0.06083
17	30	0.85872
18	30	0.17146
19	30	0.35341
20	30	0.47424
21	30	1.30188
22	30	0.25573
23	30	0.31321
24	30	2.81833
25	30	1.9434
26	30	2.347
27	30	0.23324
28	30	2.95271
29	30	3.27703
30	30	3.62395
31	30	0.70264
32	30	0.22226
33	30	0.0866
34	30	3.01758
35	30	2.51342
36	30	5.04684
37	30	7.8088
38	30	5.1124
39	30	0.23875
40	30	0.29833
41	30	0.52173
42	30	3.25504
43	30	0.7433
44	30	1.57946
45	30	0.6407
46	30	1.21165
47	30	0.58189
48	30	5.40693
49	30	0.50695
50	30	1.23713
1	31	0.33749
2	31	0.18166
3	31	0.89861
4	31	1.08347
5	31	0.1
6	31	0.42732
7	31	0.55308
8	31	0.43463
9	31	0.57628
10	31	0.35454
11	31	3.18233
12	31	0.8723
13	31	0.18193
14	31	0.4062
15	31	0.58626
16	31	0.25573
17	31	0.08775
18	31	0.35228
19	31	0.26096
20	31	0.13115
21	31	0.38704
22	31	0.48672
23	31	2.3435
24	31	1.9259
25	31	0.23409
26	31	1.73974
27	31	1.49566
28	31	2.86576
29	31	2.06804
30	31	0.48785
31	31	0.41024
32	31	0.18439
33	31	0.25298
34	31	0.72719
35	31	0.41701
36	31	6.25023
37	31	3.49099
38	31	1.03909
39	31	0.28178
40	31	0.17205
41	31	1.46404
42	31	6.58141
43	31	1.18983
44	31	0.17117
45	31	0.78899
46	31	0.24698
47	31	0.9827
48	31	0.62498
49	31	4.37814
50	31	1.19403
1	32	0.14457
2	32	0.58318
3	32	0.38794
4	32	1.18512
5	32	1.04355
6	32	3.6686
7	32	0.54717
8	32	1.7398
9	32	0.88961
10	32	0.89627
11	32	0.83018
12	32	2.17527
13	32	0.13304
14	32	0.48466
15	32	0.3739
16	32	0.03162
17	32	1.08023
18	32	0.07348
19	32	0.1077
20	32	0.39623
21	32	0.14071
22	32	0.13784
23	32	0.71979
24	32	1.63966
25	32	1.991
26	32	2.22571
27	32	1.37935
28	32	3.83506
29	32	1.3056
30	32	0.29496
31	32	0.27313
32	32	1.42555
33	32	1.4072
34	32	6.3101
35	32	8.98644
36	32	3.99044
37	32	8.33966
38	32	7.50286
39	32	1.25893
40	32	1.27914
41	32	0.59447
42	32	2.65366
43	32	0.17748
44	32	0.74007
45	32	0.31016
46	32	0.29749
47	32	0.18138
48	32	2.24361
49	32	2.75102
50	32	0.45111
1	33	0.59615
2	33	0.64078
3	33	0.99091
4	33	0.51439
5	33	1.0633
6	33	0.34496
7	33	1.52086
8	33	1.85911
9	33	1.85143
10	33	2.05837
11	33	3.21814
12	33	4.10198
13	33	3.53447
14	33	0.80932
15	33	3.787
16	33	0.22935
17	33	0.17578
18	33	0.24062
19	33	0.22136
20	33	0.28443
21	33	0.21048
22	33	2.15615
23	33	5.54167
24	33	10.3766
25	33	0.39064
26	33	9.63505
27	33	11.828
28	33	14.7648
29	33	3.66141
30	33	1.1673
31	33	0.7514
32	33	0.53889
33	33	5.22491
34	33	2.81897
35	33	0.64938
36	33	1.55419
37	33	0.76105
38	33	0.59515
39	33	3.21226
40	33	3.45478
41	33	3.85861
42	33	3.7995
43	33	0.34453
44	33	0.37162
45	33	0.97386
46	33	1.01089
47	33	8.82828
48	33	1.58234
49	33	8.88294
50	33	9.65041
1	34	0.76112
2	34	0.61033
3	34	1.22972
4	34	0.66348
5	34	1.00329
6	34	0.3923
7	34	1.83638
8	34	1.67827
9	34	2.14392
10	34	1.87086
11	34	4.13477
12	34	3.6472
13	34	3.20889
14	34	0.49538
15	34	3.38305
16	34	0.26096
17	34	0.19723
18	34	0.26851
19	34	0.24393
20	34	0.29682
21	34	0.2488
22	34	1.4999
23	34	14.2863
24	34	9.54053
25	34	0.54314
26	34	10.0653
27	34	13.5076
28	34	11.0231
29	34	3.9498
30	34	0.34785
31	34	0.89967
32	34	0.6249
33	34	5.18128
34	34	2.74725
35	34	0.4978
36	34	0.94963
37	34	0.49163
38	34	0.31828
39	34	4.18025
40	34	2.27706
41	34	4.18116
42	34	2.51195
43	34	0.8189
44	34	0.75796
45	34	0.62514
46	34	1.04053
47	34	7.74977
48	34	1.50974
49	34	9.67524
50	34	9.84818
1	35	1.0246
2	35	0.93322
3	35	2.8684
4	35	5.77347
5	35	2.88508
6	35	6.78658
7	35	3.77974
8	35	4.17457
9	35	1.33244
10	35	3.74168
11	35	0.84202
12	35	1.12761
13	35	0.20199
14	35	1.87222
15	35	0.74223
16	35	0.11446
17	35	1.97003
18	35	0.05385
19	35	2.09433
20	35	2.41249
21	35	3.29079
22	35	0.84226
23	35	1.56256
24	35	1.67454
25	35	3.62242
26	35	3.00988
27	35	1.79483
28	35	1.78003
29	35	1.95921
30	35	2.30324
31	35	1.04192
32	35	0.58489
33	35	6.47337
34	35	0.87459
35	35	1.86882
36	35	5.08813
37	35	6.83749
38	35	9.19958
39	35	0.43428
40	35	0.73553
41	35	1.28051
42	35	1.63811
43	35	7.79407
44	35	8.77036
45	35	3.23599
46	35	3.22655
47	35	2.32097
48	35	11.5288
49	35	4.72212
50	35	1.40057
1	36	1.09854
2	36	1.05991
3	36	3.08315
4	36	6.05796
5	36	3.29528
6	36	7.42548
7	36	4.24482
8	36	5.09141
9	36	2.16578
10	36	5.24131
11	36	0.65391
12	36	1.21647
13	36	0.4717
14	36	1.86853
15	36	0.95734
16	36	0.1253
17	36	1.65895
18	36	0.1005
19	36	2.6982
20	36	3.49103
21	36	3.07085
22	36	0.98575
23	36	2.36856
24	36	0.68154
25	36	2.59981
26	36	2.40599
27	36	2.5608
28	36	3.58091
29	36	1.01735
30	36	1.2919
31	36	1.34466
32	36	1.51937
33	36	4.89653
34	36	4.45736
35	36	1.11503
36	36	4.83522
37	36	6.32761
38	36	2.97003
39	36	0.51904
40	36	0.1995
41	36	0.99282
42	36	1.05432
43	36	8.34129
44	36	9.5157
45	36	3.68334
46	36	3.68485
47	36	4.43087
48	36	9.43907
49	36	3.60741
50	36	0.86267
1	37	0.42872
2	37	0.07681
3	37	3.18735
4	37	6.35057
5	37	0.90587
6	37	2.50855
7	37	3.35529
8	37	1.06597
9	37	5.16166
10	37	1.87555
11	37	1.2054
12	37	0.85988
13	37	1.52712
14	37	1.2054
15	37	0.78778
16	37	0.10198
17	37	0.55254
18	37	0.06481
19	37	2.99137
20	37	1.01966
21	37	2.08499
22	37	1.52814
23	37	1.00499
24	37	1.99675
25	37	1.48155
26	37	1.90308
27	37	3.09856
28	37	0.50369
29	37	2.05985
30	37	3.52433
31	37	1.25642
32	37	1.01642
33	37	2.17127
34	37	0.50843
35	37	3.11766
36	37	4.23077
37	37	13.3561
38	37	8.99623
39	37	1.64493
40	37	0.86741
41	37	1.67905
42	37	0.45453
43	37	6.5812
44	37	2.30584
45	37	2.59498
46	37	1.38094
47	37	3.00952
48	37	13.189
49	37	1.14617
50	37	8.72125
1	38	0.53226
2	38	0.1631
3	38	0.78006
4	38	0.98316
5	38	0.21679
6	38	0.65177
7	38	1.59806
8	38	0.22226
9	38	0.8306
10	38	0.31193
11	38	1.6338
12	38	0.95347
13	38	2.64441
14	38	0.58352
15	38	0.41061
16	38	0.05831
17	38	0.19026
18	38	0.12369
19	38	0.66648
20	38	0.12728
21	38	0.62746
22	38	1.78056
23	38	7.46256
24	38	2.98104
25	38	0.34713
26	38	3.86738
27	38	11.2607
28	38	2.49437
29	38	9.98079
30	38	4.66478
31	38	2.77987
32	38	0.50626
33	38	7.34198
34	38	2.21941
35	38	0.89554
36	38	0.7514
37	38	2.34713
38	38	1.72409
39	38	11.0615
40	38	3.0691
41	38	3.15558
42	38	1.1025
43	38	0.5721
44	38	0.21679
45	38	0.32802
46	38	0.33853
47	38	14.3918
48	38	0.45188
49	38	5.02665
50	38	25.0298
1	39	0.59102
2	39	0.62944
3	39	0.29462
4	39	0.72533
5	39	0.75531
6	39	2.25136
7	39	1.26115
8	39	1.27851
9	39	1.20756
10	39	1.96728
11	39	0.38131
12	39	0.88972
13	39	0.66038
14	39	0.24759
15	39	0.8116
16	39	0.04123
17	39	0.96509
18	39	0.07071
19	39	0.501
20	39	0.45891
21	39	0.47896
22	39	0.20125
23	39	1.19298
24	39	2.36231
25	39	2.13101
26	39	1.13574
27	39	0.36579
28	39	1.24924
29	39	0.57044
30	39	1.0501
31	39	0.3048
32	39	0.8306
33	39	2.00445
34	39	0.96208
35	39	5.68051
36	39	5.18933
37	39	8.95599
38	39	11.6986
39	39	1.64295
40	39	2.02079
41	39	1.2037
42	39	2.29349
43	39	1.17958
44	39	1.73508
45	39	1.14285
46	39	1.88809
47	39	2.14646
48	39	14.3387
[truncated: 552 more rows]

## Sheet: Supplementary Excel S2
Excel S2. Ground state coordinates of 4A2B crystal.
Atom	x	y	z
O	-2.74456	0.21017	-0.06312
O	0.79202	-1.22499	1.35817
O	1.62273	1.34907	-0.8928
O	-1.01961	-1.10001	-2.84273
N	-0.49075	0.47179	-0.53425
N	-0.18318	-0.85653	-0.7031
C	-1.79293	0.92458	-0.21694
C	-0.33174	2.74229	-0.40063
C	-0.02244	-2.95404	-1.59305
C	-1.65685	2.39622	-0.16183
C	0.55265	-2.98032	-0.32219
C	-2.62881	3.35244	0.03845
H	-3.53483	3.1121	0.19326
C	-0.49746	-1.57602	-1.87745
C	0.4449	-1.63067	0.28169
C	0.45316	1.50651	-0.64739
C	-0.90631	5.03102	-0.21076
H	-0.6615	5.94895	-0.21151
C	0.52723	-5.23787	-1.87798
H	0.53172	-6.02552	-2.40902
C	0.07384	4.06814	-0.42635
H	0.97946	4.30781	-0.58398
C	-2.22739	4.6883	0.00449
H	-2.87321	5.37351	0.13134
C	-0.05795	-4.08173	-2.38007
H	-0.46823	-4.07049	-3.23682
C	1.11184	-4.12942	0.18018
H	1.49483	-4.14776	1.04961
C	1.10232	-5.2646	-0.62174
H	1.49498	-6.0684	-0.30246
O	-2.05516	-6.51949	2.15743
O	-5.60732	-7.88331	0.70485
O	-6.40978	-5.35117	3.0129
O	-3.79483	-7.8723	4.90728
N	-4.30599	-6.24355	2.63457
N	-4.62835	-7.57182	2.77372
C	-2.99884	-5.79821	2.3273
C	-4.43986	-3.969	2.55175
C	-4.8123	-9.68679	3.61659
C	-3.11873	-4.32428	2.30511
C	-5.38749	-9.6783	2.34553
C	-2.13612	-3.37464	2.12613
H	-1.23279	-3.62147	1.96588
C	-4.3221	-8.32082	3.93166
C	-5.26474	-8.31676	1.77195
C	-5.23851	-5.20123	2.77092
C	-3.83998	-1.68309	2.41302
H	-4.07461	-0.76276	2.43431
C	-5.38724	-11.9702	3.85047
H	-5.40051	-12.7694	4.36378
C	-4.83085	-2.63966	2.60715
H	-5.73368	-2.39357	2.77021
C	-2.52275	-2.03552	2.18999
H	-1.86946	-1.35483	2.0784
C	-4.78937	-10.8321	4.37821
H	-4.37919	-10.8446	5.23494
C	-5.95929	-10.8096	1.81768
H	-6.34236	-10.8043	0.9481
C	-5.96254	-11.9625	2.59402
H	-6.36392	-12.7546	2.25691
O	-1.98102	6.88047	2.3072
O	-5.53319	5.51665	0.85462
O	-6.33564	8.04879	3.16267
O	-3.7207	5.52766	5.05705
N	-4.23186	7.15641	2.78434
N	-4.55422	5.82814	2.92349
C	-2.92471	7.60175	2.47707
C	-4.36573	9.43095	2.70152
C	-4.73816	3.71317	3.76636
C	-3.04459	9.07567	2.45489
C	-5.31335	3.72166	2.49531
C	-2.06199	10.0253	2.2759
H	-1.15866	9.77849	2.11566
C	-4.24797	5.07914	4.08143
C	-5.19061	5.08319	1.92173
C	-5.16438	8.19873	2.9207
C	-3.76584	11.7169	2.56279
H	-4.00048	12.6372	2.58409
C	-5.3131	1.42976	4.00025
H	-5.32637	0.63053	4.51355
C	-4.75672	10.7603	2.75692
H	-5.65955	11.0064	2.91998
C	-2.44861	11.3644	2.33977
H	-1.79533	12.0451	2.22818
C	-4.71524	2.56784	4.52798
H	-4.30506	2.5554	5.38471
C	-5.88516	2.59033	1.96745
H	-6.26822	2.59567	1.09788
C	-5.8884	1.43748	2.74379
H	-6.28979	0.64541	2.40668
O	6.42863	-6.5697	2.45071
O	2.87646	-7.93352	0.99813
O	2.07401	-5.40138	3.30618
O	4.68895	-7.92251	5.20056
N	4.17779	-6.29376	2.92785
N	3.85543	-7.62204	3.067
C	5.48494	-5.84842	2.62058
C	4.04392	-4.01922	2.84503
C	3.67149	-9.737	3.90987
C	5.36506	-4.3745	2.5984
C	3.0963	-9.72851	2.63882
C	6.34766	-3.42486	2.41941
H	7.25099	-3.67168	2.25917
C	4.16168	-8.37103	4.22494
C	3.21904	-8.36698	2.06524
C	3.24527	-5.25144	3.06421
C	4.64381	-1.73331	2.7063
H	4.40917	-0.81298	2.7276
C	3.09655	-12.0204	4.14376
H	3.08328	-12.8196	4.65706
C	3.65293	-2.68987	2.90043
H	2.7501	-2.44378	3.06349
C	5.96104	-2.08573	2.48328
H	6.61432	-1.40504	2.37169
C	3.69441	-10.8823	4.67149
H	4.10459	-10.8948	5.52822
C	2.52449	-10.8598	2.11096
H	2.14143	-10.8545	1.24139
C	2.52125	-12.0127	2.8873
H	2.11986	-12.8048	2.55019
O	6.50276	6.83026	2.60049
O	2.9506	5.46644	1.14791
O	2.14814	7.99858	3.45595
O	4.76309	5.47744	5.35033
N	4.25192	7.1062	3.07762
N	3.92956	5.77792	3.21678
C	5.55908	7.55154	2.77035
C	4.11806	9.38074	2.99481
C	3.74562	3.66296	4.05965
C	5.43919	9.02546	2.74817
C	3.17043	3.67144	2.78859
C	6.42179	9.9751	2.56919
H	7.32513	9.72827	2.40894
C	4.23581	5.02893	4.37472
C	3.29317	5.03298	2.21501
C	3.31941	8.14851	3.21398
C	4.71794	11.6667	2.85607
H	4.48331	12.587	2.87737
C	3.17068	1.37954	4.29353
H	3.15741	0.58032	4.80684
C	3.72707	10.7101	3.0502
H	2.82423	10.9562	3.21326
C	6.03517	11.3142	2.63305
H	6.68845	11.9949	2.52146
C	3.76855	2.51763	4.82127
H	4.17873	2.50518	5.67799
C	2.59862	2.54012	2.26073
H	2.21556	2.54546	1.39116
C	2.59538	1.38727	3.03708
H	2.19399	0.5952	2.69997
O	-1.63555	-6.79528	-3.57306
O	-5.17213	-5.36012	-4.99435
O	-6.00284	-7.93419	-2.74327
O	-3.36049	-5.48511	-0.79344
N	-3.88936	-7.0569	-3.10193
N	-4.19692	-5.72858	-2.93308
C	-2.58718	-7.5097	-3.41913
C	-4.04827	-9.32741	-3.23554
C	-4.35767	-3.63108	-2.04303
C	-2.72326	-8.98134	-3.47424
C	-4.93265	-3.60479	-3.31398
C	-1.7513	-9.93755	-3.67463
H	-0.84527	-9.69722	-3.82943
C	-3.88265	-5.00909	-1.75863
C	-4.82501	-4.95444	-3.91787
C	-4.83327	-8.09162	-2.98878
C	-3.4737	-11.6161	-3.4254
H	-3.7186	-12.5341	-3.42466
C	-4.90734	-1.34724	-1.75819
H	-4.91183	-0.55959	-1.22705
C	-4.45395	-10.6533	-3.20982
H	-5.35957	-10.8929	-3.05219
C	-2.15262	-11.2734	-3.64056
H	-1.50689	-11.9586	-3.76752
C	-4.32216	-2.50338	-1.2561
H	-3.91187	-2.51463	-0.39936
C	-5.49194	-2.45569	-3.81635
H	-5.87493	-2.43736	-4.68578
C	-5.48243	-1.32052	-3.01443
H	-5.87499	-0.51672	-3.3337
O	-1.56142	6.60467	-3.42328
O	-5.098	8.03983	-4.84457
O	-5.9287	5.46577	-2.5935
O	-3.28636	7.91485	-0.64367
N	-3.81523	6.34306	-2.95215
N	-4.12279	7.67137	-2.7833
C	-2.51304	5.89026	-3.26936
C	-3.97414	4.07255	-3.08577
C	-4.28353	9.76888	-1.89325
C	-2.64913	4.41862	-3.32446
C	-4.85852	9.79517	-3.1642
C	-1.67717	3.46241	-3.52485
H	-0.77114	3.70274	-3.67966
C	-3.80852	8.39087	-1.60885
C	-4.75087	8.44552	-3.76809
C	-4.75913	5.30833	-2.83901
C	-3.39956	1.78382	-3.27563
H	-3.64447	0.86589	-3.27488
C	-4.8332	12.0527	-1.60842
H	-4.8377	12.8404	-1.07728
C	-4.37982	2.74671	-3.06005
H	-5.28544	2.50704	-2.90242
C	-2.07849	2.12654	-3.49078
H	-1.43276	1.44133	-3.61774
C	-4.24803	10.8966	-1.10632
H	-3.83774	10.8853	-0.24958
C	-5.41781	10.9443	-3.66658
H	-5.8008	10.9626	-4.53601
C	-5.4083	12.0794	-2.86466
H	-5.80085	12.8832	-3.18393
O	6.84823	-6.8455	-3.27977
O	3.31165	-5.41034	-4.70106
O	2.48095	-7.9844	-2.44999
O	5.12329	-5.53532	-0.50016
N	4.59442	-7.10711	-2.80864
N	4.28686	-5.7788	-2.63979
C	5.89661	-7.55991	-3.12585
C	4.43551	-9.37762	-2.94226
C	4.12612	-3.68129	-1.74974
C	5.76052	-9.03155	-3.18095
C	3.55113	-3.65501	-3.02069
C	6.73249	-9.98777	-3.38134
H	7.63851	-9.74743	-3.53615
C	4.60113	-5.05931	-1.46534
C	3.65878	-5.00466	-3.62458
C	3.65052	-8.14184	-2.6955
C	5.01009	-11.6664	-3.13212
H	4.76518	-12.5843	-3.13137
C	3.57645	-1.39746	-1.46491
H	3.57195	-0.60981	-0.93377
C	4.02983	-10.7035	-2.91654
H	3.12421	-10.9431	-2.75891
C	6.33116	-11.3236	-3.34728
H	6.97689	-12.0088	-3.47423
C	4.16162	-2.5536	-0.96281
H	4.57191	-2.56484	-0.10607
C	2.99184	-2.50591	-3.52307
H	2.60885	-2.48757	-4.3925
C	3.00135	-1.37073	-2.72115
H	2.6088	-0.56693	-3.04042
O	6.92237	6.55446	-3.13
O	3.38579	7.98962	-4.55129
O	2.55508	5.41556	-2.30021
O	5.19743	7.86464	-0.35038
N	4.66856	6.29284	-2.65887
N	4.36099	7.62116	-2.49002
C	5.97074	5.84005	-2.97608
C	4.50965	4.02234	-2.79248
C	4.20025	9.71867	-1.59997
C	5.83465	4.3684	-3.03118
C	3.62526	9.74495	-2.87092
C	6.80662	3.41219	-3.23157
H	7.71265	3.65253	-3.38637
C	4.67527	8.34065	-1.31557
C	3.73291	8.3953	-3.47481
C	3.72465	5.25812	-2.54572
C	5.08422	1.7336	-2.98235
H	4.83932	0.81568	-2.9816
C	3.65058	12.0025	-1.31513
H	3.64609	12.7902	-0.78399
C	4.10397	2.69649	-2.76676
H	3.19835	2.45682	-2.60914
C	6.40529	2.07633	-3.1975
H	7.05102	1.39112	-3.32446
C	4.23576	10.8464	-0.81304
H	4.64604	10.8351	0.0437
C	3.06597	10.8941	-3.37329
H	2.68298	10.9124	-4.24272
C	3.07549	12.0292	-2.57137
H	2.68293	12.833	-2.89065
